# Supplementary material for: Proteomic mapping of differentially vulnerable pre-synaptic populations identifies regulators of neuronal stability in vivo
Source: Sci Rep. 2017 Sep 29;7:12412. doi: 10.1038/s41598-017-12603-0 (PMC5622084; doi:10.1038/s41598-017-12603-0)
Supplement: Supplementary file 2 — Supplementary Dataset 1 [file 41598_2017_12603_MOESM2_ESM.xlsx]

## Sheet: S1 Table
Supplementary Table S1. Biolayout analysis of cortical, hippocampal and thalamic samples: Cluster 3, 4, 6 &7
CLUSTER 3			Ratio Cln3/WT
ID	Gene Symbol	Description	Cortex	Hippocampus	Thalamus
91130		neural cell adhesion molecule - mouse (fragments)	1.16024	1.03881	1.03647
200022	TMEM154	transmembrane protein 154	1.43773	1.12259	1.09549
347839	CCT3	chaperonin containing TCP1 subunit 3	1.26066	0.944453	0.725888
400269	ALDH6A1	aldehyde dehydrogenase 6 family member A1	1.085	1.0118	0.949619
417489	Pcmt1	protein-L-isoaspartate (D-aspartate) O-methyltransferase 1	1.07891	0.739919	0.686649
790470	PA2G4	proliferation-associated 2G4	1.16037	0.98935	0.933515
1170970	MYL12A	myosin light chain 12A	1.06447	0.903771	0.741648
1769577	TWF1	twinfilin actin binding protein 1	1.13315	0.798215	0.55339
1902905	HSPA4L	heat shock protein family A (Hsp70) member 4 like	0.922115	0.824037	0.758718
2078522	DLD	dihydrolipoamide dehydrogenase	1.13168	1.06086	1.04931
3318958	OR2AG1	olfactory receptor family 2 subfamily AG member 1 (gene/pseudogene)(OR2AG1)	1.23573	0.939953	0.759807
3329498	HNRNPA2B1	heterogeneous nuclear ribonucleoprotein A2/B1	1.41527	1.31382	1.3107
3766201	SUCLA2	succinate-CoA ligase ADP-forming beta subunit	1.01342	0.935362	0.916707
6671549	PRDX6	peroxiredoxin 6	1.0384	0.956714	0.889505
6679439	PPIA	peptidylprolyl isomerase A	1.0496	0.941086	0.938945
6681069	CSRP1	cysteine and glycine rich protein 1	1.05445	0.834225	0.682816
6681079	CTSB	cathepsin B	0.815047	0.73465	0.720131
6746357	PRDX5	peroxiredoxin 5	1.13043	0.966607	0.820743
6754976	PRDX1	peroxiredoxin 1	0.970778	0.794142	0.768413
6981600	STX1B	syntaxin 1B	1.04674	0.910842	0.816311
8393866	OAT	ornithine aminotransferase	1.13164	1.00531	0.864453
9483736	SUCLG1	succinate-CoA ligase alpha subunit	1.04378	0.842177	0.782447
9489054		G protein Gi2 alpha, partial	1.05533	0.959912	0.899892
11693172	CALR	calreticulin	0.949772	0.909291	0.864673
12805413	ECHS1	enoyl-CoA hydratase, short chain 1	1.1902	0.970577	0.848678
12833936	CYB5B	cytochrome b5 type B	1.1619	0.96891	0.764668
13385558	NDUFB8	NADH:ubiquinone oxidoreductase subunit B8	0.983245	0.79627	0.774365
13385968	TPPP3	tubulin polymerization promoting protein family member 3	1.03121	0.751485	0.650804
13543186	NDUFA9	NADH:ubiquinone oxidoreductase subunit A9	1.13242	0.9128	0.812525
13592051	RPL5	ribosomal protein L5	0.937467	0.926391	0.916009
14193690	GFAP	glial fibrillary acidic protein	1.55463	1.02721	0.797833
15029655	BPNT1	3'(2'), 5'-bisphosphate nucleotidase 1	1.00518	0.850937	0.840273
15042971	HAPLN2	hyaluronan and proteoglycan link protein 2	0.884022	0.538256	0.426803
16307381	DNM2	dynamin 2	0.908618	0.793265	0.752615
16758748	DNAH10	dynein axonemal heavy chain 10(DNAH10)	1.01096	0.875226	0.77327
16930823	PROSC	proline synthetase cotranscribed homolog (bacterial)	1.22887	0.862249	0.848583
18152793	PDHB	pyruvate dehydrogenase (lipoamide) beta	1.11194	1.0039	0.981541
18700024	IDH3B	isocitrate dehydrogenase 3 (NAD(+)) beta	1.04084	0.877325	0.814501
21314826	NDUFB4	NADH:ubiquinone oxidoreductase subunit B4	1.09656	0.882406	0.799703
26328615	ETFA	electron transfer flavoprotein alpha subunit	0.933727	0.845506	0.754788
26329027	PCYOX1	prenylcysteine oxidase 1	1.24985	0.899225	0.750495
26329893	GPD2	glycerol-3-phosphate dehydrogenase 2	1.10169	1.0425	1.0293
26337977	NDUFA10	NADH:ubiquinone oxidoreductase subunit A10	1.06999	0.924426	0.846467
26342124	Nefm	neurofilament, medium polypeptide	1.82753	1.01642	1.06077
26347027	HIBADH	3-hydroxyisobutyrate dehydrogenase	1.17142	0.793745	0.664972
26348195	ENDOD1	endonuclease domain containing 1	1.06486	0.925577	0.782721
26352474	TWF2	twinfilin actin binding protein 2	1.02389	0.892382	0.874081
26352986	NDUFB5	NADH:ubiquinone oxidoreductase subunit B5	1.09091	0.940568	0.902852
26361821	ARPC2	actin related protein 2/3 complex subunit 2	1.18087	1.07123	1.06649
27465523	KCNA1	potassium voltage-gated channel subfamily A member 1	0.929754	0.833753	0.790102
28200903	PLXNA4	plexin A4	1.28096	1.09539	0.912491
29420429	AKAP12	A-kinase anchoring protein 12	1.36423	0.981028	0.860832
29789148	NDUFB9	NADH:ubiquinone oxidoreductase subunit B9	0.967544	0.622875	0.564774
31543797	SYT2	synaptotagmin 2	0.968436	0.84341	0.767911
31982273	HSD17B4	hydroxysteroid 17-beta dehydrogenase 4	0.877162	0.829571	0.788614
31982332	GLUL	glutamate-ammonia ligase	1.07861	0.915717	0.749212
33469051	TPPP	tubulin polymerization promoting protein	1.06511	0.998459	0.963825
33667095	VAT1L	vesicle amine transport 1-like	1.28631	1.05743	0.895654
34610235	RTN4	reticulon 4	1.12337	0.991631	0.882083
39204499	NEFL	neurofilament, light polypeptide	2.08986	1.28935	1.22862
51773592	IDH3G	isocitrate dehydrogenase 3 (NAD(+)) gamma	1.15007	0.937211	0.923529
56541260	RPL10	ribosomal protein L10	1.64539	0.917914	0.849591
57164091	UQCRHL	ubiquinol-cytochrome c reductase hinge protein like	1.21438	0.963575	0.790528
57164133	NDUFC2	NADH:ubiquinone oxidoreductase subunit C2	1.00578	0.893152	0.876995
78214312	ATP5F1	ATP synthase, H+ transporting, mitochondrial Fo complex subunit B1	1.08773	0.994738	0.940533
126723393	ENO3	enolase 3	1.09795	0.929863	0.874828
188035915	ALDH7A1	aldehyde dehydrogenase 7 family member A1	0.978967	0.91971	0.914081
226694171	PLS3	plastin 3(Pls3)	1.00032	0.909978	0.855184
312032384	DPP6	dipeptidyl peptidase like 6	1.06931	0.940344	0.871041
CLUSTER 4
ID	Gene Symbol	Description	Cortex	Hippocampus	Thalamus
49868	ACTB	actin beta	1.04401	1.05978	1.2101
203276	CLTA	clathrin light chain A	0.919133	1.03793	1.26396
206440	EEF1A2	eukaryotic translation elongation factor 1 alpha 2	0.996586	1.01189	1.06736
288120	PRKACB	protein kinase cAMP-activated catalytic subunit beta	0.905265	1.09455	1.46964
1001011	HSPH1	heat shock protein family H (Hsp110) member 1	0.867652	0.943181	1.13523
1167982	ABCB7	ATP binding cassette subfamily B member 7	0.817453	1.01492	1.26759
1527199	USP9X	ubiquitin specific peptidase 9, X-linked	0.701312	0.755726	1.14894
1809320	AP2S1	adaptor related protein complex 2 sigma 1 subunit	1.10615	1.14503	1.32689
2769587	MAP6	microtubule associated protein 6	0.999252	1.03793	1.2152
3171934	MAP6	microtubule associated protein 6	1.02521	1.07633	1.19077
4506005	PPP1CB	protein phosphatase 1 catalytic subunit beta	0.704086	0.861932	1.17503
4584820	PPP3CA	protein phosphatase 3 catalytic subunit alpha	1.13106	1.17269	1.32087
5901688	GPRIN1	G protein regulated inducer of neurite outgrowth 1	1.16842	1.27778	1.89946
6636119	ACTN4	actinin alpha 4	1.10648	1.18676	1.58211
6671561	AP2A1	adaptor related protein complex 2 alpha 1 subunit	0.836218	0.940265	1.12713
6679593	RAB3A	RAB3A, member RAS oncogene family	0.952163	0.963608	1.102
6729920		Chain A, Mu2 Adaptin Subunit (Ap50) Of Ap2 Adaptor (Second Domain), Complexed With Egfr Internaliza	0.937467	1.0319	1.24955
6754240	HPCA	hippocalcin	0.841995	1.06471	1.56642
6755080	PRKCG	protein kinase C gamma	1.03226	1.23792	1.91526
7305485	SH3GL1	SH3 domain containing GRB2 like 1, endophilin A2	1.01141	1.22267	1.69785
7670399	MAP2K1	mitogen-activated protein kinase kinase 1	0.904273	0.988986	1.16131
7949055	HPCAL1	hippocalcin like 1	1.10643	1.18766	1.61758
8393496	GSK3A	glycogen synthase kinase 3 alpha	1.00715	1.07245	1.2629
9790285	VPS29	VPS29, retromer complex component	0.826374	1.01373	1.54757
11177910	HSPA2	heat shock protein family A (Hsp70) member 2	0.899154	0.985201	1.19434
11528518	SV2A	synaptic vesicle glycoprotein 2A	0.827645	0.990037	1.19634
12408324	CPLX1	complexin 1	0.954071	1.01245	1.096
12835802	ACTR3	ARP3 actin related protein 3 homolog	0.954722	1.08234	1.6608
13470090	RAB3C	RAB3C, member RAS oncogene family	0.942079	0.979182	1.23387
14250186	AP1B1	adaptor related protein complex 1 beta 1 subunit	0.983024	0.995085	1.04594
14719578		Chain E, Crystal Structure Of The Catalytic Subunit Of Camp- Dependent Protein Kinase Complexed Wit	0.97134	1.04784	1.24975
16758726	SLC17A7	solute carrier family 17 member 7	0.8961	1.17614	4.31067
16758742	CAP2	CAP, adenylate cyclase-associated protein, 2 (yeast)	0.99392	1.09546	1.34588
17105370	ATP6V1B2	ATPase H+ transporting V1 subunit B2	0.989723	1.10132	1.54416
19424194	RAB3C	RAB3C, member RAS oncogene family	0.92535	0.97555	1.25966
19526936	LANCL2	LanC like 2	0.968466	1.09079	1.92191
20138800		RecName: Full=Intersectin-1; AltName: Full=EH and SH3 domains protein 1	0.843042	1.00584	1.28412
20141804		RecName: Full=Catenin delta-2; AltName: Full=Neural plakophilin-related ARM-repeat protein; Short=N	0.925702	0.986334	1.3068
21594625	PGM2L1	phosphoglucomutase 2 like 1	0.828756	0.87047	1.18255
26329629	NCALD	neurocalcin delta	0.920959	1.09873	1.5264
26337253	SLC2A3	solute carrier family 2 member 3	1.04221	1.07289	1.36862
26355647	NAPG	NSF attachment protein gamma	0.94038	0.965768	1.09087
26667199	CAMK2G	calcium/calmodulin dependent protein kinase II gamma	1.04577	1.24839	1.91681
27372319	PCLO	piccolo presynaptic cytomatrix protein	0.951372	1.01782	1.16819
27574127		Chain A, High Resolution Structure Of A Truncated Neuronal Snare Complex	1.13182	1.27667	1.89722
28972065	CKAP5	cytoskeleton associated protein 5	0.78026	0.900501	1.25874
31560792	SH3GL2	SH3 domain containing GRB2 like 2, endophilin A1	1.01299	1.14639	1.35119
31791059	ALCAM	activated leukocyte cell adhesion molecule	0.935278	0.97478	1.27487
37360508	SRCIN1	SRC kinase signaling inhibitor 1	0.943181	1.02537	1.37941
38454230	ATP6V1E1	ATPase H+ transporting V1 subunit E1	0.951451	1.0302	1.25017
39104547	SH3GLB2	SH3 domain containing GRB2 like endophilin B2	0.927328	0.99624	1.14338
41018346	SYNJ1	synaptojanin 1	0.904758	1.0167	1.15756
47059104	ATP6V1G2	ATPase H+ transporting V1 subunit G2	0.859835	0.965959	1.28307
47605990	ROCK2	Rho associated coiled-coil containing protein kinase 2	0.878066	1.01262	1.31402
50510671	DMXL2	Dmx like 2	0.980045	1.01272	1.07385
52345394	ACTR3B	ARP3 actin related protein 3 homolog B	0.930432	1.0827	2.05148
54291704	PACS1	phosphofurin acidic cluster sorting protein 1	1.02837	1.03556	1.05637
56205559	Myh10	myosin, heavy polypeptide 10, non-muscle [Mus musculus]	0.943589	0.993587	1.07234
60360046	TRIM2	tripartite motif containing 2	0.865191	0.892544	1.11314
71061466	ENSA	endosulfine alpha	0.926877	0.936185	1.03846
77416393	CLASP2	cytoplasmic linker associated protein 2	0.919785	0.94341	1.01401
78711838	Ap2b1	adaptor-related protein complex 2, beta 1 subunit	1.0062	1.09048	1.21003
114520592	MAP6	microtubule associated protein 6	1.0161	1.06779	1.28721
117647240	MADD	MAP kinase activating death domain	0.987231	1.00583	1.22676
158749626	SCAMP1	secretory carrier membrane protein 1	0.922068	1.00008	1.12246
161086898	CACNA2D1	calcium voltage-gated channel auxiliary subunit alpha2delta 1	1.0375	1.14719	1.44009
164565391	CNKSR2	connector enhancer of kinase suppressor of Ras 2	0.941698	1.10354	1.41971
347360906	ACTB	actin, cytoplasmic 1 [Cricetulus griseus]	1.02434	1.05464	1.23041
CLUSTER 6
ID	Gene	Description	Cortex	Hippocampus	Thalamus
57657	PDHA1	pyruvate dehydrogenase (lipoamide) alpha 1	1.04934	0.946015	0.770011
114400	ATP1B2	ATPase Na+/K+ transporting subunit beta 2	0.882305	0.823422	0.718705
198884	LTA4H	leukotriene A4 hydrolase	1.02734	0.974076	0.831887
226486	RAB1B	rab1B protein	1.0037	0.961272	0.900335
832851		manganese superoxide dismutase	0.916572	0.911265	0.876317
930145	SPTAN1	spectrin alpha, non-erythrocytic 1	1.10628	1.06795	1.00708
1730559	PYGB	phosphorylase, glycogen; brain	1.12388	1.01263	0.767479
1747304	Nptn	neuroplastin	1.05525	1.04729	0.974414
1942391		Chain A, G Protein Heterotrimer Mutant Gi_alpha_1(G203a) Beta_1 Gamma_2 With Gdp Bound	1.06428	1.06194	1.04039
2118463		GTP-binding protein MEL - mouse	1.14186	1.01763	0.861774
4506713	RPS27A	ribosomal protein S27a	1.17226	1.05241	0.854837
6671664	CANX	calnexin	0.963511	0.938213	0.897866
6680027	GLUD1	glutamate dehydrogenase 1	1.09942	0.986143	0.830713
6680748	ATP5A1	ATP synthase, H+ transporting, mitochondrial F1 complex, alpha subunit 1, cardiac muscle	0.99315	0.95218	0.866803
6753498	COX4IL	cytochrome c oxidase subunit 4 isoform 1, mitochondrial precursor	0.975218	0.965507	0.919978
6753992	GJA1	gap junction protein alpha 1	1.18571	1.07014	0.852285
6754974	PACSIN1	protein kinase C and casein kinase substrate in neurons 1	0.997961	0.980003	0.916297
7949005	ATP5J	ATP synthase, H+ transporting, mitochondrial Fo complex subunit F6	0.997729	0.982246	0.898717
12833077	CYC1	cytochrome c1	1.1388	1.07039	0.853636
12839092	ASRGL1	asparaginase like 1	1.16422	1.13133	0.903789
13385854	PPID	peptidylprolyl isomerase D	1.02358	0.997203	0.897597
14714615	HSP90B1	heat shock protein 90 beta family member 1	1.0111	0.942502	0.809135
15030102	SDHA	succinate dehydrogenase complex flavoprotein subunit A	1.05326	1.02416	0.804598
16758642	DARS	aspartyl-tRNA synthetase	0.966235	0.873375	0.688336
19527228	CISD1	CDGSH iron sulfur domain 1	1.01967	1.01024	0.974125
20070420	C21orf33/LOC102724023	chromosome 21 open reading frame 33	1.047	1.02894	0.989943
20072543	FBXO2	F-box protein 2	1.17539	1.04245	0.653889
21312520	QDPR	quinoid dihydropteridine reductase	1.22977	1.11815	0.650179
23271467	ALDH1L1	aldehyde dehydrogenase 1 family member L1	1.01969	0.983717	0.813829
26328021	ME3	malic enzyme 3	1.16156	1.0902	0.829521
26336659	Ank2	ankyrin 2, brain	1.1507	1.01229	0.710535
26344409	Nptn	neuroplastin	1.03228	1.02614	0.966025
26346450	UQCRC2	ubiquinol-cytochrome c reductase core protein II	1.01765	0.964821	0.815825
26354805	SFXN3	sideroflexin 3	1.16509	1.09458	1.00017
27369581	SLC25A12	solute carrier family 25 member 12	0.969884	0.949301	0.851556
27503563	MAP4	microtubule associated protein 4	1.03717	0.992726	0.682584
28893409	ENPP6	ectonucleotide pyrophosphatase/phosphodiesterase 6	1.17357	1.04848	0.477274
29293809	ACLY	ATP citrate lyase	1.09272	0.891478	0.560882
31981515	RPL7	ribosomal protein L7	1.0326	0.961758	0.848308
33859482	EEF2	eukaryotic translation elongation factor 2	1.01153	0.992256	0.962201
54037163	GANAB	glucosidase II alpha subunit	0.89859	0.868959	0.791001
54887356	HADHA	hydroxyacyl-CoA dehydrogenase/3-ketoacyl-CoA thiolase/enoyl-CoA hydratase (trifunctional protein), alpha subunit	1.07221	0.994629	0.686953
59808764	NIPSNAP1	nipsnap homolog 1 (C. elegans)	0.949761	0.853883	0.621123
60360580	OGDH	oxoglutarate dehydrogenase	0.983321	0.926664	0.803597
61556993	HIBCH	3-hydroxyisobutyryl-CoA hydrolase	0.891791	0.838541	0.767497
83921618	EZR	ezrin	1.01177	1.00912	0.998875
89001109	GNA13	G protein subunit alpha 13	0.958652	0.916135	0.723821
125987842	MYO18A	myosin XVIIIA	1.0675	1.02645	0.561176
162138936	HAPLN1	hyaluronan and proteoglycan link protein 1	1.14962	0.963441	0.61054
228480241	MTX2	metaxin 2	1.05629	0.99462	0.863321
254587947	PTPA	protein phosphatase 2 phosphatase activator	1.37557	1.32402	0.735479
CLUSTER 7
ID	Gene	Description	Cortex	Hippocampus	Thalamus
53754	PABPC1	poly(A) binding protein cytoplasmic 1	0.900327	0.954338	0.976188
192912	MAPT	microtubule associated protein tau	0.662837	1.00071	1.25632
199023	MAP2	microtubule associated protein 2	0.995021	1.04576	1.09203
464506	PC	pyruvate carboxylase	0.887783	0.932813	0.952222
557967	PSAP	prosaposin	0.766326	1.05189	1.24645
557967	PSAP	prosaposin	0.802723	1.05189	1.24645
817984	NCAM1	neural cell adhesion molecule 1	1.10718	1.16869	1.18009
1054878	ATP2B4	ATPase plasma membrane Ca2+ transporting 4	0.938761	1.00766	1.0663
1346311		RecName: Full=Hypoxanthine-guanine phosphoribosyltransferase; Short=HGPRT; Short=HGPRTase	1.0278	1.06059	1.07768
1517864	PEBP1	phosphatidylethanolamine binding protein 1	1.04993	1.14591	1.16811
1708161	HTT	huntingtin	0.839244	1.03238	1.19618
1840399	SYT3	synaptotagmin 3	0.992031	1.07642	1.09242
2062607	KIF5B	kinesin family member 5B	0.869827	1.03859	1.07329
3046247		aldose reductase [Mus musculus]	0.920342	1.01026	1.016
3955098	ATP6V1C1	ATPase H+ transporting V1 subunit C1	0.841088	1.02603	1.14341
4506025	PPP3R1	protein phosphatase 3 regulatory subunit B, alpha	0.984408	1.09036	1.18575
4507729	TUBB2A	tubulin beta 2A class IIa	0.960681	1.07195	1.12803
4507789	UBE2L3	ubiquitin conjugating enzyme E2 L3	0.814454	0.965561	1.0431
6693834	SRCIN1	SRC kinase signaling inhibitor 1	0.890213	1.11369	1.19958
7106439	TUBB	tubulin beta class I	0.906509	1.02821	1.06214
7657031	NT5C	5', 3'-nucleotidase, cytosolic	0.917125	1.14015	1.26443
8394027	PPP2R1A	protein phosphatase 2 scaffold subunit Aalpha	0.812588	1.11071	1.21087
9790219	DSTN	destrin, actin depolymerizing factor	0.840554	1.11567	1.20355
12844989	PGAM1	phosphoglycerate mutase 1	0.934444	1.02153	1.07403
12851187	TUBB4A	tubulin beta 4A class IVa	0.915255	0.973263	0.99508
13542680	TUBB4B	tubulin beta 4B class IVb	0.892546	1.02943	1.08127
17865351	VCP	valosin containing protein	0.960879	1.04227	1.09304
20072952	AUH	AU RNA binding protein/enoyl-CoA hydratase	0.868157	0.943242	1.03253
21165514	LETM1	leucine zipper and EF-hand containing transmembrane protein 1	0.815608	0.951315	0.991156
21311871	Nebl	nebulette	0.856705	1.05776	1.13915
21746161	TUBB2B	tubulin beta 2B class IIb	0.95644	1.05728	1.15896
24817674	UBE2V2	ubiquitin conjugating enzyme E2 V2	0.847416	0.921202	0.945087
26327655	MAOB	monoamine oxidase B	1.08044	1.14997	1.22878
26345590	EEF1A1	eukaryotic translation elongation factor 1 alpha 1	0.908886	1.0263	1.1023
26353710	RPS8	ribosomal protein S8	0.822964	0.848829	0.864948
26353870	PPP2R1A	protein phosphatase 2 scaffold subunit Aalpha	0.812588	1.11071	1.21087
27754056	TUBB6	tubulin beta 6 class V	0.929509	1.04335	1.11505
34996495	RPN2	ribophorin II	0.885293	1.0339	1.05182
37812499	OPA1	OPA1, mitochondrial dynamin like GTPase	0.879399	0.953941	1.0217
38259194	DNAJC6	DnaJ heat shock protein family (Hsp40) member C6	0.776674	0.996144	1.07295
41281852	AMPH	amphiphysin	0.881872	1.10461	1.29188
45598372	BASP1	brain abundant membrane attached signal protein 1	0.972097	1.06126	1.11329
56744242	AP1G1	adaptor related protein complex 1 gamma 1 subunit	0.887221	1.18157	1.49098
57164143	ACTR2	ARP2 actin related protein 2 homolog	0.98343	1.03251	1.08726
57527421	Sh3glb2	SH3 domain-containing GRB2-like endophilin B2	1.01797	1.27835	1.40251
81867523	LRP1	LDL receptor related protein 1	0.811941	0.931915	0.97767
112807195	Cox5b	cytochrome c oxidase subunit Vb	0.85179	0.907842	0.919835
148491097	DYNC1H1	dynein cytoplasmic 1 heavy chain 1	0.863473	0.954328	0.980587
157787064	GRM2	glutamate metabotropic receptor 2	0.816841	0.99159	1.01815
172072590	NCDN	neurochondrin	0.727413	1.07785	1.13958

## Sheet: S2 Table
Supplementary Table S2. Biolayout cluster enrichment analysis
Cluster	Term	Fold Enrichment	Count	p- value	Benjamini
Cluster 3	Neurofilament	153.11	3	0.000143244	0.00197178
	Citrate cycle (TCA cycle)	35.8252	6	4.25657e-07	1.61748e-05
	Electron transport	26.4504	8	1.74499e-08	5.19135e-07
	Respiratory chain	23.5554	6	4.678e-06	0.000193339
	Regulation of axonogenesis	22.239	3	0.00767209	0.117711
	Microtubule cytoskeleton organization	13.0228	5	0.000528451	0.0130931
	Mitochondrial matrix	10.9588	7	3.49164e-05	0.000721357
	Oxidative phosphorylation	9.96675	7	4.57627e-05	0.000869134
	Parkinson's disease	9.74194	7	5.20472e-05	0.000659064
	Oxidation reduction	9.03457	21	9.64526e-15	3.61244e-12
	Alzheimer's disease	7.11911	7	0.00029504	0.00279937
	Huntington's disease	7.0802	7	0.000303933	0.00230757
	Mitochondrion	5.4048	28	8.67249e-15	1.07381e-12
	Lysosome	4.30085	3	0.149006	0.597245
Cluster 4	Actin	73.9636	3	0.000652945	0.0174807
	Clathrin coat	43.2664	4	9.47855e-05	0.00896462
	Endocytosis	26.7877	6	2.51304e-06	0.000138208
	Exocytosis	17.6468	5	0.000156366	0.0149772
	Vesicle-mediated transport	11.6635	14	3.69738e-11	1.42719e-08
	Synaptic transmission	8.72424	4	0.00981788	0.141301
	Synapse	8.07007	7	0.000162817	0.00770462
	Cytoplasmic vesicle	5.79157	8	0.000298257	0.00940173
	Vesicle	5.66882	8	0.000339799	0.00643648
	transport	2.90726	11	0.0029065	0.0392323
	Respiratory chain	21.5976	3	0.00809477	0.135097
	Electron transport chain	16.3948	5	0.00021023	0.0315889
	Mitochondrial membrane	12.2699	13	1.6016e-10	1.88988e-08
	Parkinson's disease	12.08	7	1.32279e-05	0.000257913
	Mitochondrial inner membrane	11.7342	10	8.50197e-08	1.43319e-06
Cluster 6	Generation of precursor metabolites and energy	11.2565	8	4.61518e-06	0.00211153
	Mitochondrial matrix	10.6544	5	0.00106348	0.0124773
	Oxidative phosphorylation	10.5932	6	0.000166163	0.00215797
	Huntington's disease	10.0337	8	6.53987e-06	0.000255023
	Mitochondrion	9.04	16	3.98503e-11	4.98128e-09
	Oxidation reduction	6.01142	11	6.45402e-06	0.00147688
Cluster 7	Beta tubulin	326.526	5	6.87156e-10	7.14642e-08
	Microtubule-based movement	34.8794	7	2.96301e-08	1.00742e-05
	GTPase activity	20.7625	6	7.56491e-06	0.000816679
	Clathrin-coated vesicle	12.0231	3	0.0240385	0.303373
	Neuron projection	11.9086	7	1.73214e-05	0.000900317
	Axon	11.686	3	0.0253439	0.283744
	Endocytosis	8.03073	3	0.0498041	0.79383
	Membrane organization	7.40087	4	0.0146777	0.39513
	Mitochondrial inner membrane	5.63243	4	0.0304708	0.253656

## Sheet: S3 Table
Supplementary Table S3. Thalamic filtered proteins upregulated more than 20%.	Column1	Column2	Column3	Column4	Column5	Column7	Column8	Column9
Entrez Gene Name	ID	Symbol	Location	Type(s)	Fold Change Cln3/Control	iTRAQ Standard Deviation Cln3/Control	Best Ion Score	iTRAQ Peptides
solute carrier family 17 (vesicular glutamate transporter), member 7	16758726	SLC17A7	Plasma Membrane	transporter	4.311	10.1171	85.29	5
calcium/calmodulin-dependent protein kinase II alpha	39104626	CAMK2A	Cytoplasm	kinase	2.537	0.841473	130.09	14
actinin, alpha 1	61097906	ACTN1	Cytoplasm	transcription regulator	2.447	1.82914	80.05	9
CaM kinase-like vesicle-associated	21704242	CAMKV	Other	kinase	2.340	1.71565	112.93	10
ankyrin repeat and sterile alpha motif domain containing 1B	31088914	ANKS1B	Nucleus	other	2.305	4.24403	52.48	4
inositol-trisphosphate 3-kinase A	124808	ITPKA	Cytoplasm	kinase	2.231	2.29844	99.1	2
glutamate receptor, metabotropic 5	8393490	GRM5	Plasma Membrane	G-protein coupled receptor	2.149	1.19432	55.86	2
lectin, galactoside-binding-like	26349211	LGALSL	Other	other	2.146	2.73704	54.71	2
ARP3 actin-related protein 3 homolog B (yeast)	52345394	ACTR3B	Cytoplasm	other	2.051	1.06869	66.33	4
calcium/calmodulin-dependent protein kinase II delta	26667180	CAMK2D	Cytoplasm	kinase	1.992	0.992688	130.09	6
syntaxin 1A (brain)	220777	STX1A	Cytoplasm	transporter	1.983	0.736867	101.88	10
synaptic vesicle glycoprotein 2B	27261824	SV2B	Plasma Membrane	transporter	1.979	0.944981	77.38	8
Dmx-like 2	26327915	DMXL2	Cytoplasm	other	1.959	0.396697	73.26	3
seryl-tRNA synthetase 2, mitochondrial	228008415	SARS2	Cytoplasm	enzyme	1.950	1.08853	44.17	2
LanC lantibiotic synthetase component C-like 2 (bacterial)	19526936	LANCL2	Plasma Membrane	other	1.922	0.585745	99.94	4
calcium/calmodulin-dependent protein kinase II gamma	26667199	CAMK2G	Cytoplasm	kinase	1.917	0.987517	130.09	5
protein kinase C, gamma	6755080	PRKCG	Cytoplasm	kinase	1.915	0.0381979	51.04	2
crystallin, mu	7710012	CRYM	Cytoplasm	enzyme	1.911	0.379443	73.61	4
G protein regulated inducer of neurite outgrowth 1	5901688	GPRIN1	Plasma Membrane	other	1.899	4.10013	60.52	3
synaptic Ras GTPase activating protein 1	2935448	SYNGAP1	Plasma Membrane	other	1.864	1.27114	74.69	9
synaptotagmin VII	41281824	SYT7	Cytoplasm	transporter	1.858	1.33907	54.01	4
drebrin 1	19909851	DBN1	Cytoplasm	other	1.820	1.78313	60.28	5
keratin 1, type II	81891716	KRT1	Cytoplasm	other	1.818	0.413308	66.06	2
phospholipase C, eta 2	30354507	PLCH2	Cytoplasm	enzyme	1.802	0.392094	67.98	2
histone cluster 2, H4a	51311	HIST2H4A	Nucleus	other	1.781	0.231148	65.47	4
calcium channel, voltage-dependent, gamma subunit 8	21687018	CACNG8	Plasma Membrane	ion channel	1.764	0.708129	62.1	2
KIAA1211-like	12842691	KIAA1211L	Other	other	1.761	1.11663	62.5	2
solute carrier family 1 (glial high affinity glutamate transporter), member 3	232176	SLC1A3	Plasma Membrane	transporter	1.757	0.955085	113.68	5
glutamate receptor, ionotropic, AMPA 2	22096313	GRIA2	Plasma Membrane	ion channel	1.734	1.47818	102.27	11
Rho GTPase activating protein 1	13879250	ARHGAP1	Cytoplasm	other	1.727	0.674497	44.9	2
glycoprotein M6B	30316333	GPM6B	Plasma Membrane	other	1.725	0.471393	62.72	6
NCK-associated protein 1	28395023	NCKAP1	Plasma Membrane	other	1.701	0.575423	79.3	8
SH3-domain GRB2-like 1	7305485	SH3GL1	Cytoplasm	other	1.698	0.462384	61.56	3
catenin (cadherin-associated protein), delta 2	20177853	CTNND2	Plasma Membrane	other	1.673	2.47895	54.59	4
mitogen-activated protein kinase 1	6754632	MAPK1	Cytoplasm	kinase	1.669	0.380636	86.05	4
ARP3 actin-related protein 3 homolog (yeast)	12835802	ACTR3	Plasma Membrane	other	1.661	0.874842	58.56	8
bassoon presynaptic cytomatrix protein	3413810	BSN	Plasma Membrane	other	1.643	0.636976	118.55	15
thioredoxin-related transmembrane protein 2	56090369	TMX2	Other	enzyme	1.641	2.33083	39.21	2
PHD finger protein 24	27369996	PHF24	Other	other	1.621	0.37922	59.41	2
hippocalcin-like 1	7949055	HPCAL1	Cytoplasm	other	1.618	0.657487	68.83	5
synaptotagmin I	148356226	SYT1	Cytoplasm	transporter	1.617	0.779885	110.97	16
complexin 2	5729783	CPLX2	Cytoplasm	other	1.609	0.153754	72.91	3
CDP-diacylglycerol synthase (phosphatidate cytidylyltransferase) 2	37589410	CDS2	Cytoplasm	enzyme	1.608	0.76714	57.79	2
lymphocyte antigen 6 complex, locus H	6754586	LY6H	Plasma Membrane	other	1.583	0.216383	58.43	3
actinin, alpha 4	6636119	ACTN4	Cytoplasm	transcription regulator	1.582	1.06027	61.66	6
catenin (cadherin-associated protein), alpha 2	475010	CTNNA2	Plasma Membrane	other	1.571	0.349691	146.07	3
hippocalcin	6754240	HPCA	Cytoplasm	other	1.566	0.855443	100.2	4
thymosin beta 10	207318	TMSB10/TMSB4X	Cytoplasm	other	1.565	0.157001	88.25	3
flotillin 1	158636004	FLOT1	Plasma Membrane	other	1.559	0.501075	77.71	4
dihydropyrimidinase-like 4	3122044	DPYSL4	Cytoplasm	enzyme	1.557	0.177091	70.41	3
VPS29 retromer complex component	9790285	VPS29	Cytoplasm	transporter	1.548	1.58101	48.18	3
ATPase, H+ transporting, lysosomal 56/58kDa, V1 subunit B2	17105370	ATP6V1B2	Cytoplasm	transporter	1.544	0.594723	68.59	8
catenin (cadherin-associated protein), beta 1, 88kDa	6671684	CTNNB1	Nucleus	transcription regulator	1.537	0.410544	73.57	7
epsin 1	16923990	EPN1	Plasma Membrane	other	1.537	0.252731	87.72	2
flotillin 2	13929186	FLOT2	Plasma Membrane	other	1.529	0.720204	111.15	5
neurocalcin delta	26329629	NCALD	Cytoplasm	other	1.526	0.63587	67.1	5
synapsin II	77404242	SYN2	Plasma Membrane	other	1.512	0.654434	102.12	11
calcium/calmodulin-dependent protein kinase ID	79750129	CAMK1D	Cytoplasm	kinase	1.508	0.983631	54.11	2
adaptor-related protein complex 1, gamma 1 subunit	56744242	AP1G1	Cytoplasm	transporter	1.491	0.230126	43.55	2
actin related protein 2/3 complex, subunit 3, 21kDa	9790141	ARPC3	Cytoplasm	other	1.490	0.0330427	62.78	3
calcium/calmodulin-dependent protein kinase II beta	125287	CAMK2B	Cytoplasm	kinase	1.488	0.826528	130.09	9
protein kinase, cAMP-dependent, catalytic, beta	288120	PRKACB	Cytoplasm	kinase	1.470	0.478819	54.31	2
glutaminase	121447	GLS	Cytoplasm	enzyme	1.463	0.571048	85.77	8
clathrin, light chain B	12844891	CLTB	Plasma Membrane	other	1.462	0.547601	96.68	3
cytochrome b5 reductase 3	19745150	Cyb5r3	Other	enzyme	1.459	0.263265	85.5	3
adducin 2 (beta)	26325436	ADD2	Cytoplasm	other	1.458	0.511384	60.35	4
dynein, cytoplasmic 1, light intermediate chain 1	22122795	DYNC1LI1	Cytoplasm	other	1.455	1.29481	37.64	3
CD47 molecule	6754382	CD47	Plasma Membrane	transmembrane receptor	1.444	0.182941	84.63	3
calcium channel, voltage-dependent, alpha 2/delta subunit 1	161086898	CACNA2D1	Plasma Membrane	ion channel	1.440	0.318652	69.46	5
mitochondrial carrier 1	6453809	MTCH1	Cytoplasm	other	1.437	0.853698	49.64	2
mercaptopyruvate sulfurtransferase	90110410	MPST	Cytoplasm	enzyme	1.435	0.476852	36.88	2
reticulon 1	31982561	RTN1	Cytoplasm	other	1.424	0.340579	87.99	9
connector enhancer of kinase suppressor of Ras 2	164565391	CNKSR2	Plasma Membrane	other	1.420	0.126283	65.51	2
protein kinase, cAMP-dependent, regulatory, type II, beta	45598396	PRKAR2B	Cytoplasm	kinase	1.415	0.45441	130.95	6
septin 9	164698479	SEPT9	Cytoplasm	enzyme	1.414	0.457227	53.32	3
potassium channel, calcium activated large conductance subfamily M alpha, member 1	1305547	KCNMA1	Plasma Membrane	ion channel	1.404	0.0423488	73.55	2
early endosome antigen 1	26337923	EEA1	Cytoplasm	other	1.404	0.393962	86.6	3
SH3-domain GRB2-like endophilin B2	57527421	Sh3glb2	Cytoplasm	other	1.403	0.0927677	47.88	2
prosaposin	298231229	PSAP	Extracellular Space	other	1.399	0.129221	85.31	5
synapsin I	160707903	SYN1	Plasma Membrane	transporter	1.398	0.491133	133.06	19
signal-regulatory protein alpha	110626109	SIRPA	Plasma Membrane	phosphatase	1.397	0.136834	104.74	4
copine IV	12852219	CPNE4	Cytoplasm	other	1.393	0.269722	47.62	3
ubiquitin specific peptidase 5 (isopeptidase T)	7305619	USP5	Cytoplasm	peptidase	1.391	0.283871	78.84	6
chromosome 14 open reading frame 2	21312554	C14orf2	Cytoplasm	other	1.389	0.0527836	54.78	2
receptor accessory protein 2	54261730	REEP2	Plasma Membrane	other	1.388	0.497784	44.75	2
discs, large homolog 4 (Drosophila)	9665227	DLG4	Plasma Membrane	kinase	1.387	0.392412	97.64	5
internexin neuronal intermediate filament protein, alpha	148539957	INA	Cytoplasm	other	1.387	0.346332	79.73	10
glycoprotein M6A	19483938	GPM6A	Plasma Membrane	ion channel	1.385	0.624382	84.99	5
phospholipase C-like 2	28972610	PLCL2	Cytoplasm	enzyme	1.379	0.396362	37.81	2
SRC kinase signaling inhibitor 1	37360508	SRCIN1	Cytoplasm	other	1.379	0.838426	53.91	4
WD repeat domain 1	29144967	WDR1	Extracellular Space	other	1.375	0.315819	51.49	3
solute carrier family 2 (facilitated glucose transporter), member 3	26337253	SLC2A3	Plasma Membrane	transporter	1.369	0.294911	82.36	5
NADH dehydrogenase (ubiquinone) complex I, assembly factor 2	188035926	NDUFAF2	Cytoplasm	enzyme	1.368	1.3344	55.23	3
TBC1 domain family, member 10B	15076925	TBC1D10B	Plasma Membrane	enzyme	1.367	0.0810196	58.14	2
solute carrier family 25 (mitochondrial carrier: glutamate), member 22	21311845	SLC25A22	Cytoplasm	transporter	1.366	0.581188	73.57	4
phosphoenolpyruvate carboxykinase 2 (mitochondrial)	28077029	PCK2	Cytoplasm	kinase	1.358	0.110585	62.45	2
monoglyceride lipase	6754690	MGLL	Plasma Membrane	enzyme	1.355	0.759589	57.26	2
guanine nucleotide binding protein (G protein), alpha 11 (Gq class)	6754004	GNA11	Plasma Membrane	enzyme	1.353	0.0910938	62.01	2
plectin	40849920	PLEC	Cytoplasm	other	1.353	0.325866	96.64	6
SH3-domain GRB2-like 2	31560792	SH3GL2	Plasma Membrane	enzyme	1.351	0.388746	112.49	12
CAP, adenylate cyclase-associated protein, 2 (yeast)	16758742	CAP2	Plasma Membrane	other	1.346	0.39159	79.68	3
L1 cell adhesion molecule	115558	L1CAM	Plasma Membrane	other	1.344	0.212249	56.44	3
cytoplasmic FMR1 interacting protein 2	34784177	CYFIP2	Cytoplasm	other	1.328	0.664972	108.76	8
spectrin, beta, non-erythrocytic 2	55926127	SPTBN2	Cytoplasm	other	1.328	0.506645	94.3	23
dedicator of cytokinesis 4	62543571	DOCK4	Plasma Membrane	other	1.328	0.0613487	36.76	2
adaptor-related protein complex 2, sigma 1 subunit	1809320	AP2S1	Cytoplasm	transporter	1.327	0.272664	79.59	2
thioredoxin-related transmembrane protein 3	37360566	TMX3	Cytoplasm	enzyme	1.327	0.153867	79.98	2
heterogeneous nuclear ribonucleoprotein A3	157277969	Hnrnpa3	Nucleus	other	1.325	0.251644	49.13	2
adaptor-related protein complex 2, alpha 2 subunit	49880	AP2A2	Cytoplasm	transporter	1.323	0.376324	74.55	11
ryanodine receptor 2 (cardiac)	11321166	RYR2	Plasma Membrane	ion channel	1.323	1.02475	47.66	3
septin 6	293597553	SEPT6	Cytoplasm	other	1.323	0.352326	126.73	6
protein phosphatase 1, regulatory subunit 7	57634526	PPP1R7	Nucleus	phosphatase	1.322	0.386817	82.05	2
protein phosphatase 3, catalytic subunit, alpha isozyme	4584820	PPP3CA	Cytoplasm	phosphatase	1.321	0.498056	76.23	8
BR serine/threonine kinase 1	47013801	BRSK1	Cytoplasm	kinase	1.319	0.130233	44.87	2
neurotrimin	31982044	NTM	Plasma Membrane	other	1.314	0.148393	81.05	3
Rho-associated, coiled-coil containing protein kinase 2	47605990	ROCK2	Cytoplasm	kinase	1.314	0.194424	66.68	2
threonyl-tRNA synthetase	27229277	TARS	Nucleus	enzyme	1.312	0.00595362	71.89	2
heterogeneous nuclear ribonucleoprotein A2/B1	3329498	HNRNPA2B1	Nucleus	other	1.311	0.188982	81.03	6
actin related protein 2/3 complex, subunit 4, 20kDa	12857620	ARPC4	Cytoplasm	other	1.295	0.0761567	50.11	2
amphiphysin	41281852	AMPH	Plasma Membrane	other	1.292	0.944045	136.98	14
septin 11	57634518	SEPT11	Nucleus	other	1.292	0.424107	82.12	6
ATP synthase, H+ transporting, mitochondrial Fo complex, subunit G	31980744	ATP5L	Cytoplasm	enzyme	1.291	0.205139	64.34	2
ankyrin 3, node of Ranvier (ankyrin G)	25121946	ANK3	Plasma Membrane	other	1.290	1.20886	50.58	4
microtubule-associated protein 6	114520592	MAP6	Cytoplasm	other	1.287	0.443383	90.89	13
phosphodiesterase 2A, cGMP-stimulated	56606121	PDE2A	Cytoplasm	enzyme	1.286	0.155401	51.5	2
LIM and SH3 protein 1	6754508	LASP1	Cytoplasm	transporter	1.284	0.0834391	47.54	2
tyrosine 3-monooxygenase/tryptophan 5-monooxygenase activation protein, zeta	6756041	YWHAZ	Cytoplasm	enzyme	1.283	0.399129	152.2	27
ATPase, H+ transporting, lysosomal 13kDa, V1 subunit G2	47059104	ATP6V1G2	Cytoplasm	transporter	1.283	0.576741	76.84	3
glutamate receptor, ionotropic, N-methyl D-aspartate 2A	3915771	GRIN2A	Plasma Membrane	ion channel	1.280	0.206233	48.49	2
Thy-1 cell surface antigen	6678347	THY1	Plasma Membrane	other	1.277	0.26853	84.78	9
tyrosine 3-monooxygenase/tryptophan 5-monooxygenase activation protein, eta	1526541	YWHAH	Cytoplasm	transcription regulator	1.276	0.320578	77.24	11
activated leukocyte cell adhesion molecule	31791059	ALCAM	Plasma Membrane	other	1.275	0.239797	57.47	4
protein kinase, cAMP-dependent, regulatory, type I, beta	6016420	PRKAR1B	Cytoplasm	kinase	1.269	0.422889	45.75	2
ATP-binding cassette, sub-family B (MDR/TAP), member 7	1167982	ABCB7	Cytoplasm	transporter	1.268	0.343793	60.05	2
secretory carrier membrane protein 5	13929020	SCAMP5	Cytoplasm	other	1.267	0.234894	91.66	3
eukaryotic translation initiation factor 4 gamma, 3	29126896	EIF4G3	Cytoplasm	translation regulator	1.266	0.419822	46.33	2
NSFL1 (p97) cofactor (p47)	41017503	NSFL1C	Cytoplasm	other	1.266	0.259776	61.96	3
calcium channel, voltage-dependent, gamma subunit 3	21687008	CACNG3	Plasma Membrane	ion channel	1.265	0.00151662	52.18	2
clathrin, light chain A	203276	CLTA	Plasma Membrane	other	1.264	0.769863	54.73	6
5', 3'-nucleotidase, cytosolic	7657031	NT5C	Cytoplasm	phosphatase	1.264	0.0619143	60.79	3
glycogen synthase kinase 3 alpha	8393496	GSK3A	Nucleus	kinase	1.263	0.325395	51.75	3
protein phosphatase 1, regulatory subunit 9B	22535257	PPP1R9B	Cytoplasm	enzyme	1.261	0.00116917	77.27	2
doublecortin	59797481	DCX	Cytoplasm	other	1.261	0.456909	56.06	2
RAB3C, member RAS oncogene family	19424194	RAB3C	Cytoplasm	enzyme	1.260	0.323462	70.93	5
cytoskeleton associated protein 5	28972065	CKAP5	Nucleus	transcription regulator	1.259	0.202491	58.02	5
cystatin C	192912	CST3	Extracellular Space	other	1.256	0.174682	82.15	3
SH3-domain GRB2-like (endophilin) interacting protein 1	26335469	SGIP1	Cytoplasm	other	1.251	0.0719833	92.35	2
coactosin-like F-actin binding protein 1	19482160	COTL1	Cytoplasm	other	1.250	0.347468	71.02	3
WW domain binding protein 2	20376818	WBP2	Cytoplasm	other	1.250	0.0541834	110.95	2
ATPase, H+ transporting, lysosomal 31kDa, V1 subunit E1	38454230	ATP6V1E1	Cytoplasm	transporter	1.250	0.259803	114.67	12
p21 protein (Cdc42/Rac)-activated kinase 3	304307785	PAK3	Cytoplasm	kinase	1.248	0.444604	70	2
guanine nucleotide binding protein (G protein), alpha activating activity polypeptide O	164607137	GNAO1	Plasma Membrane	enzyme	1.245	0.303815	112.24	24
coronin, actin binding protein, 2B	38541878	CORO2B	Other	other	1.237	0.122611	66.1	2
monoamine oxidase B	26327655	MAOB	Cytoplasm	enzyme	1.229	0.0136004	56.95	2
neurofilament, light polypeptide	39204499	NEFL	Cytoplasm	other	1.229	0.226135	62.03	8
MAP-kinase activating death domain	117647240	MADD	Cytoplasm	other	1.227	0.579811	37.08	2
ATPase, Ca++ transporting, cardiac muscle, slow twitch 2	6806903	ATP2A2	Cytoplasm	transporter	1.224	0.296637	125.07	8
calbindin 1, 28kDa	6753242	CALB1	Cytoplasm	other	1.222	0.113642	49.47	2
ATPase, H+ transporting, lysosomal V0 subunit a1	340007377	ATP6V0A1	Cytoplasm	transporter	1.221	0.417355	88.6	13
neuroplastin	9507073	NPTN	Plasma Membrane	other	1.216	0.799823	104.78	8
secernin 1	38044104	SCRN1	Cytoplasm	other	1.216	0.338644	69.09	5
phosphatidylinositol-5-phosphate 4-kinase, type II, gamma	81882183	PIP4K2C	Cytoplasm	kinase	1.216	0.343098	80.01	3
huntingtin interacting protein 1 related	12718814	HIP1R	Cytoplasm	other	1.212	0.0536263	70.49	2
actin, beta-like 2	30425250	ACTBL2	Nucleus	other	1.212	0.14144	87.32	14
protein phosphatase 2, regulatory subunit A, alpha	26353870	PPP2R1A	Cytoplasm	phosphatase	1.211	0.22181	72.75	6
actin, beta	49868	ACTB	Cytoplasm	other	1.210	0.392179	115.47	33
G protein-coupled receptor 158	52350563	GPR158	Plasma Membrane	G-protein coupled receptor	1.210	0.167078	51.25	2
adaptor-related protein complex 2, beta 1 subunit	78711838	Ap2b1	Plasma Membrane	other	1.210	0.43098	124.94	24
phosphofructokinase, platelet	8489537	PFKP	Cytoplasm	kinase	1.209	0.436184	79.09	5
importin 5	12057236	IPO5	Nucleus	transporter	1.209	0.624949	61.49	3
esterase D	13937355	ESD	Cytoplasm	enzyme	1.205	0.440308	66.89	2
cortactin	2996044	CTTN	Plasma Membrane	other	1.204	0.240815	83.75	5
destrin (actin depolymerizing factor)	9790219	DSTN	Cytoplasm	other	1.204	0.00661033	47.54	2
UBX domain protein 6	16741117	UBXN6	Cytoplasm	other	1.204	0.0978598	53.48	2
biphenyl hydrolase-like (serine hydrolase)	21624609	BPHL	Cytoplasm	enzyme	1.204	0.104851	77.95	2
3-hydroxybutyrate dehydrogenase, type 1	20071589	BDH1	Cytoplasm	enzyme	1.202	0.0464028	61.59	2

## Sheet: S4 Table
Supplementary Table S4. Thalamic filtered proteins downregulated more than 20%.	Column1	Column2	Column3	Column4	Column5	Column6	Column7	Column8
Entrez Gene Name	ID	Symbol	Location	Type(s)	Fold Change Cln3/Control	iTRAQ Standard Deviation Cln3/Control	Best Ion Score	iTRAQ Peptides
talin 2	26325762	TLN2	Nucleus	other	-1.201	0.10142	84.01	2
leukotriene A4 hydrolase	198884	LTA4H	Cytoplasm	enzyme	-1.202	0.129283	78.46	3
microtubule-associated protein, RP/EB family, member 1	78097100	MAPRE1	Cytoplasm	other	-1.202	0.207603	70.97	4
glutamate dehydrogenase 1	6680027	GLUD1	Cytoplasm	enzyme	-1.204	0.315992	92.27	18
acetyl-CoA acetyltransferase 1	21450129	ACAT1	Cytoplasm	enzyme	-1.205	0.373945	100.64	4
ADP-ribosylation factor-like 3	12083661	ARL3	Cytoplasm	enzyme	-1.206	0.0304604	37.03	2
NADH dehydrogenase (ubiquinone) 1 alpha subcomplex, 13	12963633	NDUFA13	Cytoplasm	enzyme	-1.206	0.109223	85.23	5
malic enzyme 3, NADP(+)-dependent, mitochondrial	26328021	ME3	Cytoplasm	enzyme	-1.206	0.197025	58.25	3
COP9 signalosome subunit 6	33563284	COPS6	Nucleus	other	-1.206	0.185016	41.73	2
Rho GDP dissociation inhibitor (GDI) alpha	26344461	ARHGDIA	Cytoplasm	other	-1.207	0.352513	75.31	5
pyrophosphatase (inorganic) 1	26353394	PPA1	Cytoplasm	enzyme	-1.207	0.172663	51.29	2
transferrin	17046471	TF	Extracellular Space	transporter	-1.208	0.0637332	42.72	2
neuronal calcium sensor 1	26347817	NCS1	Cytoplasm	other	-1.211	0.168208	58.7	2
creatine kinase, mitochondrial 1B	6753428	CKMT1A/CKMT1B	Cytoplasm	kinase	-1.212	0.358153	90.27	7
NADH dehydrogenase (ubiquinone) flavoprotein 2, 24kDa	12850902	NDUFV2	Cytoplasm	enzyme	-1.212	0.166902	53.16	5
solute carrier family 25 (mitochondrial carrier; adenine nucleotide translocator), member 5	32189350	SLC25A5	Cytoplasm	transporter	-1.212	0.207266	88.94	22
ATPase, Na+/K+ transporting, beta 1 polypeptide	6753138	ATP1B1	Plasma Membrane	transporter	-1.213	0.187241	88.36	19
glucose-6-phosphate dehydrogenase	6996917	G6PD	Cytoplasm	enzyme	-1.213	0.0537623	83.94	3
peptidylglycine alpha-amidating monooxygenase	1711199	PAM	Plasma Membrane	enzyme	-1.214	0.32164	39.82	2
protein kinase C and casein kinase substrate in neurons 2	22256944	PACSIN2	Cytoplasm	transporter	-1.215	0.111902	52.98	3
Tu translation elongation factor, mitochondrial	254911131	TUFM	Cytoplasm	translation regulator	-1.216	0.27156	74.07	7
transaldolase 1	12002054	TALDO1	Cytoplasm	enzyme	-1.217	0.0803734	87.82	2
glutamate decarboxylase 2 (pancreatic islets and brain, 65kDa)	2558495	GAD2	Cytoplasm	enzyme	-1.218	0.129796	75.16	3
peroxiredoxin 5	6746357	PRDX5	Cytoplasm	enzyme	-1.218	0.208269	101.7	9
glutathione S-transferase, mu 6	2275019	Gstm6	Cytoplasm	enzyme	-1.220	0.28797	62.6	4
dynein, cytoplasmic 1, light intermediate chain 2	2618478	DYNC1LI2	Cytoplasm	other	-1.223	0.0888133	108.96	2
phosphatidylinositol-5-phosphate 4-kinase, type II, beta	33563294	PIP4K2B	Cytoplasm	kinase	-1.224	0.191513	109.32	2
syntaxin 1B	6981600	STX1B	Plasma Membrane	other	-1.225	0.269375	90.79	24
ubiquinol-cytochrome c reductase core protein II	26346450	UQCRC2	Cytoplasm	enzyme	-1.226	0.267259	146.53	8
heat shock 70kDa protein 5 (glucose-regulated protein, 78kDa)	12835845	HSPA5	Cytoplasm	enzyme	-1.227	0.782784	103.16	15
isocitrate dehydrogenase 3 (NAD+) beta	18700024	IDH3B	Cytoplasm	enzyme	-1.228	0.342216	121.42	11
aldehyde dehydrogenase 1 family, member L1	23271467	ALDH1L1	Cytoplasm	enzyme	-1.229	0.100905	63.73	2
heat shock protein 90kDa alpha (cytosolic), class B member 1	51859516	HSP90AB1	Cytoplasm	enzyme	-1.229	0.350019	93.2	19
glutamic-oxaloacetic transaminase 2, mitochondrial	2690302	GOT2	Cytoplasm	enzyme	-1.230	0.171428	86.03	16
NADH dehydrogenase (ubiquinone) 1 alpha subcomplex, 9, 39kDa	13543186	NDUFA9	Cytoplasm	enzyme	-1.231	0.273838	95.46	9
RAP1B, member of RAS oncogene family	7661678	RAP1B	Cytoplasm	enzyme	-1.234	0.191948	78.27	3
mechanistic target of rapamycin (serine/threonine kinase)	8132058	MTOR	Nucleus	kinase	-1.234	0.0926924	53.9	2
electron-transfer-flavoprotein, beta polypeptide	12832367	ETFB	Cytoplasm	transporter	-1.234	0.40988	40.89	2
phosphoserine aminotransferase 1	26354941	PSAT1	Cytoplasm	enzyme	-1.234	0.0596527	60.75	3
septin 4	6755120	SEPT4	Cytoplasm	enzyme	-1.235	0.0143776	54.4	2
heat shock protein 90kDa beta (Grp94), member 1	14714615	HSP90B1	Cytoplasm	other	-1.236	0.221011	74.95	8
lactate dehydrogenase B	6678674	LDHB	Cytoplasm	enzyme	-1.237	0.194727	120.96	15
dynactin 1	2104495	DCTN1	Cytoplasm	other	-1.238	0.307148	96.43	7
neurocan	40789268	NCAN	Extracellular Space	other	-1.239	0.712774	72.94	3
ATP synthase, H+ transporting, mitochondrial F1 complex, O subunit	20070412	ATP5O	Cytoplasm	transporter	-1.241	0.335611	53.65	7
succinate dehydrogenase complex, subunit A, flavoprotein (Fp)	15030102	SDHA	Cytoplasm	enzyme	-1.243	0.406378	75.18	11
immunoglobulin superfamily, member 8	32189434	IGSF8	Plasma Membrane	other	-1.243	0.385447	84.16	5
junction plakoglobin	41529837	JUP	Plasma Membrane	other	-1.243	0.418844	42.6	2
oxoglutarate (alpha-ketoglutarate) dehydrogenase (lipoamide)	60360580	OGDH	Cytoplasm	enzyme	-1.244	0.212379	88.55	17
tumor protein D52	6678407	TPD52	Cytoplasm	other	-1.246	0.0579634	71.62	2
NADH dehydrogenase (ubiquinone) 1 beta subcomplex, 4, 15kDa	21314826	NDUFB4	Cytoplasm	transporter	-1.250	0.226298	49.8	3
synaptogyrin 3	4731936	SYNGR3	Plasma Membrane	other	-1.252	0.10797	41.91	2
glial fibrillary acidic protein	14193690	GFAP	Cytoplasm	other	-1.253	0.0491352	69.47	3
leucine aminopeptidase 3	58865398	LAP3	Cytoplasm	peptidase	-1.255	0.090885	66.21	3
adenylate kinase 4	6753022	AK4	Cytoplasm	kinase	-1.257	0.120292	45.85	2
proline dehydrogenase (oxidase) 1	6649587	LOC102724788/PRODH	Cytoplasm	enzyme	-1.259	0.185227	43.28	2
malic enzyme 1, NADP(+)-dependent, cytosolic	266504	ME1	Cytoplasm	enzyme	-1.262	0.108383	93.04	2
pyruvate kinase, muscle	16757994	PKM	Cytoplasm	kinase	-1.263	0.274395	112.6	22
glucosidase, alpha; neutral AB	54037163	GANAB	Cytoplasm	enzyme	-1.264	0.439451	73.93	4
ubiquinol-cytochrome c reductase hinge protein like	57164091	UQCRHL	Cytoplasm	other	-1.265	0.186862	49.02	4
potassium channel, voltage gated shaker related subfamily A, member 1	27465523	KCNA1	Plasma Membrane	ion channel	-1.266	0.263216	58.35	4
solute carrier family 12 (potassium/chloride transporter), member 5	28972652	SLC12A5	Plasma Membrane	transporter	-1.266	0.244512	79.92	11
hydroxysteroid (17-beta) dehydrogenase 4	31982273	HSD17B4	Cytoplasm	enzyme	-1.268	0.330512	41.33	2
NADH dehydrogenase (ubiquinone) Fe-S protein 3, 30kDa (NADH-coenzyme Q reductase)	12832533	NDUFS3	Cytoplasm	enzyme	-1.269	0.471035	63.68	4
ATPase, Na+/K+ transporting, alpha 1 polypeptide	21450277	ATP1A1	Plasma Membrane	transporter	-1.270	0.346349	167.03	43
translocase of inner mitochondrial membrane 44 homolog (yeast)	2351410	TIMM44	Cytoplasm	transporter	-1.271	0.0571897	52.26	2
bridging integrator 1	6753050	BIN1	Nucleus	other	-1.275	0.289609	79.1	7
succinate-CoA ligase, alpha subunit	9483736	SUCLG1	Cytoplasm	enzyme	-1.278	0.203183	129.75	7
endonuclease domain containing 1	26348195	ENDOD1	Extracellular Space	enzyme	-1.278	0.0573127	49.81	2
sorbin and SH3 domain containing 1	39104628	SORBS1	Plasma Membrane	other	-1.280	0.000863543	44.02	2
NADH dehydrogenase (ubiquinone) 1 beta subcomplex, 7, 18kDa	13385322	NDUFB7	Cytoplasm	enzyme	-1.281	0.11538	56.32	3
potassium channel, voltage gated shaker related subfamily A, member 2	25742772	KCNA2	Plasma Membrane	ion channel	-1.284	0.164486	58.35	3
chaperonin containing TCP1, subunit 7 (eta)	26346713	CCT7	Cytoplasm	other	-1.284	0.188698	53.07	3
caldesmon 1	21704156	Cald1	Plasma Membrane	other	-1.287	0.0963034	62.86	2
myosin, heavy chain 9, non-muscle	47847498	MYH9	Cytoplasm	enzyme	-1.289	0.195511	52.5	5
serine/threonine kinase receptor associated protein	58865512	STRAP	Plasma Membrane	other	-1.290	0.386642	51.35	3
NADH dehydrogenase (ubiquinone) 1 beta subcomplex, 8, 19kDa	13385558	NDUFB8	Cytoplasm	enzyme	-1.291	0.271137	76.19	4
ATPase, Na+/K+ transporting, alpha 3 polypeptide	6978547	ATP1A3	Plasma Membrane	transporter	-1.298	0.262456	167.03	72
exocyst complex component 4	213688367	EXOC4	Cytoplasm	transporter	-1.298	0.164086	88.39	3
pyruvate dehydrogenase (lipoamide) alpha 1	57657	PDHA1	Cytoplasm	enzyme	-1.299	0.113752	55.65	4
peroxiredoxin 1	6754976	PRDX1	Cytoplasm	enzyme	-1.301	0.339952	76.38	13
acyl-CoA dehydrogenase, long chain	31982520	ACADL	Cytoplasm	enzyme	-1.301	0.232045	42.87	2
glutathione peroxidase 4	90903233	GPX4	Cytoplasm	enzyme	-1.301	0.00575553	44.27	2
synaptotagmin II	31543797	SYT2	Cytoplasm	transporter	-1.302	0.512165	110.97	7
phosphorylase, glycogen; brain	1730559	PYGB	Cytoplasm	enzyme	-1.303	0.25362	104.93	14
3-hydroxyisobutyryl-CoA hydrolase	61556993	HIBCH	Cytoplasm	enzyme	-1.303	0.321018	74.67	2
ubiquinol-cytochrome c reductase, Rieske iron-sulfur polypeptide 1	13385168	UQCRFS1	Cytoplasm	enzyme	-1.307	0.151885	98.69	4
ATP synthase, H+ transporting, mitochondrial Fo complex, subunit d	21313679	ATP5H	Cytoplasm	enzyme	-1.307	0.363114	106.89	9
palmitoyl-protein thioesterase 1	121674797	PPT1	Cytoplasm	enzyme	-1.307	0.029597	47.63	2
cytochrome b5 type B (outer mitochondrial membrane)	12833936	CYB5B	Cytoplasm	enzyme	-1.308	0.282871	47.18	2
pyridoxal (pyridoxine, vitamin B6) kinase	26348803	PDXK	Cytoplasm	kinase	-1.310	0.237799	66.09	3
heat shock 70kDa protein 4-like	1902905	HSPA4L	Cytoplasm	other	-1.318	0.165808	77.96	5
COP9 signalosome subunit 2	4759264	COPS2	Cytoplasm	other	-1.325	0.0700875	57.75	2
electron-transfer-flavoprotein, alpha polypeptide	26328615	ETFA	Cytoplasm	transporter	-1.325	0.251556	146.8	3
dynamin 2	16307381	DNM2	Plasma Membrane	enzyme	-1.329	0.325682	42.26	2
ARP1 actin-related protein 1 homolog A, centractin alpha (yeast)	5031569	ACTR1A	Cytoplasm	other	-1.331	0.434592	72.62	4
B-cell receptor-associated protein 31	12841984	BCAP31	Cytoplasm	transporter	-1.331	0.125057	85.73	5
prenylcysteine oxidase 1	26329027	PCYOX1	Cytoplasm	enzyme	-1.332	0.215428	85.96	3
tweety family member 1	47496738	TTYH1	Plasma Membrane	ion channel	-1.332	0.0373389	62.23	2
microtubule-associated protein 1A	6272692	MAP1A	Cytoplasm	other	-1.335	0.291515	64.8	5
glutamate-ammonia ligase	31982332	GLUL	Cytoplasm	enzyme	-1.335	0.177014	79.93	14
ribophorin I	26325850	RPN1	Cytoplasm	enzyme	-1.340	0.0222769	63.95	2
cell adhesion molecule 4	23346547	CADM4	Plasma Membrane	other	-1.341	0.177816	64.74	3
SAC1 suppressor of actin mutations 1-like (yeast)	28972437	SACM1L	Cytoplasm	phosphatase	-1.343	0.156274	45.82	3
myosin, light chain 12A, regulatory, non-sarcomeric	1170970	MYL12A	Cytoplasm	other	-1.348	0.455896	40.51	3
creatine kinase, brain	10946574	CKB	Cytoplasm	kinase	-1.351	0.27479	121.95	22
malate dehydrogenase 1, NAD (soluble)	254540027	MDH1	Cytoplasm	enzyme	-1.352	0.29678	114.28	9
solute carrier family 6 (neurotransmitter transporter), member 11	27370360	SLC6A11	Plasma Membrane	transporter	-1.357	0.0551704	81.33	5
monoamine oxidase A	20810093	MAOA	Cytoplasm	enzyme	-1.358	0.132218	56.77	2
leucine rich repeat containing 7	16924000	LRRC7	Plasma Membrane	other	-1.359	0.0204527	41.72	2
N-myc downstream regulated 1	118150658	NDRG1	Nucleus	kinase	-1.359	0.201162	107.99	5
protein phosphatase 2A activator, regulatory subunit 4	254587947	PPP2R4	Cytoplasm	phosphatase	-1.360	0.0153006	55.32	2
proteasome 26S subunit, non-ATPase 12	12841273	PSMD12	Cytoplasm	other	-1.370	0.0334061	78.98	2
hydroxyacyl-CoA dehydrogenase/3-ketoacyl-CoA thiolase/enoyl-CoA hydratase (trifunctional protein), beta subunit	26350301	HADHB	Cytoplasm	enzyme	-1.370	0.496386	46.09	2
hemoglobin, beta	31982300	HBB	Cytoplasm	transporter	-1.372	0.204957	89.15	9
semaphorin 7A, GPI membrane anchor (John Milton Hagen blood group)	3523117	SEMA7A	Plasma Membrane	transmembrane receptor	-1.373	0.0751113	86.69	2
peroxiredoxin 3	11968132	PRDX3	Cytoplasm	enzyme	-1.375	0.0447151	40.64	2
chaperonin containing TCP1, subunit 3 (gamma)	347839	CCT3	Cytoplasm	other	-1.378	0.123616	80.66	2
guanine nucleotide binding protein (G protein), alpha 13	89001109	GNA13	Plasma Membrane	enzyme	-1.382	0.212733	75.64	5
chaperonin containing TCP1, subunit 5 (epsilon)	37359776	CCT5	Cytoplasm	other	-1.388	0.927813	74.83	5
cathepsin B	6681079	CTSB	Cytoplasm	peptidase	-1.389	0.0013829	66.16	2
ATPase, Na+/K+ transporting, beta 2 polypeptide	114400	ATP1B2	Plasma Membrane	transporter	-1.391	0.180384	78.58	6
adenosylhomocysteinase-like 2	342307099	AHCYL2	Other	enzyme	-1.397	0.316645	90.27	4
ankyrin 2, brain	26336659	Ank2	Plasma Membrane	other	-1.407	0.816923	66.78	6
AHA1, activator of heat shock 90kDa protein ATPase homolog 1 (yeast)	26345022	AHSA1	Cytoplasm	other	-1.415	0.268681	56.52	4
acyl-CoA synthetase long-chain family member 6	75992915	ACSL6	Cytoplasm	enzyme	-1.423	0.164207	59.4	6
hemoglobin, alpha 1	145301549	HBA1/HBA2	Extracellular Space	transporter	-1.431	0.174942	105.53	8
BTB (POZ) domain containing 17	58037273	BTBD17	Plasma Membrane	other	-1.432	0.0800868	74.35	2
glyoxalase I	19354350	GLO1	Cytoplasm	enzyme	-1.450	0.272719	80.57	2
aspartyl-tRNA synthetase	16758642	DARS	Cytoplasm	enzyme	-1.453	0.235912	103.35	2
ribosomal protein S15	40287237	RPS15	Cytoplasm	other	-1.454	0.0255967	49.83	2
protein-L-isoaspartate (D-aspartate) O-methyltransferase 1	417489	Pcmt1	Cytoplasm	enzyme	-1.456	0.106104	59.88	2
hydroxyacyl-CoA dehydrogenase/3-ketoacyl-CoA thiolase/enoyl-CoA hydratase (trifunctional protein), alpha subunit	54887356	HADHA	Cytoplasm	enzyme	-1.456	0.29753	95.64	6
fatty acid amide hydrolase	226443015	FAAH	Plasma Membrane	enzyme	-1.457	0.0109122	37.86	2
cysteine and glycine-rich protein 1	6681069	CSRP1	Nucleus	other	-1.465	0.208264	92.69	6
microtubule-associated protein 4	27503563	MAP4	Cytoplasm	other	-1.465	0.560418	70.7	4
hydroxysteroid (17-beta) dehydrogenase 12	9789991	HSD17B12	Cytoplasm	enzyme	-1.476	0.194632	56.78	2
potassium channel, voltage gated subfamily A regulatory beta subunit 2	8393646	KCNAB2	Plasma Membrane	ion channel	-1.480	0.126728	63.66	5
v-ral simian leukemia viral oncogene homolog A (ras related)	12851417	RALA	Cytoplasm	enzyme	-1.482	0.0838682	64.11	3
carbonic anhydrase II	157951596	CA2	Cytoplasm	enzyme	-1.491	0.182145	72.37	7
ATPase, Na+/K+ transporting, alpha 2 polypeptide	37360088	ATP1A2	Plasma Membrane	transporter	-1.497	0.252471	167.03	53
aspartoacylase	12842492	ASPA	Cytoplasm	enzyme	-1.501	0.000567888	86.83	2
ADP-ribosylarginine hydrolase	6680658	ADPRH	Other	enzyme	-1.502	0.0918829	73.54	2
3-hydroxyisobutyrate dehydrogenase	26347027	HIBADH	Cytoplasm	enzyme	-1.504	0.0473558	78.63	2
RAB21, member RAS oncogene family	51948448	RAB21	Cytoplasm	enzyme	-1.509	0.223517	68.61	3
adenosylhomocysteinase-like 1	21361647	AHCYL1	Cytoplasm	enzyme	-1.513	0.163443	90.27	7
synuclein, gamma (breast cancer-specific protein 1)	122066261	SNCG	Cytoplasm	other	-1.526	0.164687	72.29	2
F-box protein 2	20072543	FBXO2	Cytoplasm	enzyme	-1.529	0.208358	80.52	4
acyl-CoA synthetase bubblegum family member 1	16716465	ACSBG1	Cytoplasm	enzyme	-1.532	0.431603	84.72	5
CD9 molecule	6680894	CD9	Plasma Membrane	other	-1.536	0.108174	65.77	2
tubulin polymerization-promoting protein family member 3	13385968	TPPP3	Cytoplasm	other	-1.537	0.038458	80.73	2
quinoid dihydropteridine reductase	21312520	QDPR	Cytoplasm	enzyme	-1.538	0.0444927	67.69	3
transketolase	11066098	TKT	Cytoplasm	enzyme	-1.547	0.273142	83.8	7
ATP synthase, H+ transporting, mitochondrial Fo complex, subunit F2	10181184	ATP5J2	Cytoplasm	transporter	-1.562	0.0713118	67.34	3
cytochrome c oxidase III	34538604	MT-CO3	Cytoplasm	enzyme	-1.570	0.0237093	92.03	2
ATPase, Ca++ transporting, plasma membrane 3	56699478	ATP2B3	Plasma Membrane	transporter	-1.577	0.333077	146.05	10
nicalin	12859602	NCLN	Cytoplasm	peptidase	-1.598	0.121774	89.99	2
nipsnap homolog 1 (C. elegans)	59808764	NIPSNAP1	Cytoplasm	enzyme	-1.610	0.180704	61.94	2
translocase of inner mitochondrial membrane 13 homolog (yeast)	7305581	TIMM13	Cytoplasm	transporter	-1.617	0.0781919	63.72	2
guanine nucleotide binding protein (G protein), alpha z polypeptide	6980966	GNAZ	Plasma Membrane	enzyme	-1.637	0.209186	58.23	2
hyaluronan and proteoglycan link protein 1	162138936	HAPLN1	Extracellular Space	other	-1.638	0.0953773	64.47	6
up-regulated during skeletal muscle growth 5 homolog (mouse)	77404294	USMG5	Cytoplasm	other	-1.657	0.0526786	57.18	2
sirtuin 2	170650632	SIRT2	Nucleus	transcription regulator	-1.662	0.209809	73.05	10
glycerol-3-phosphate dehydrogenase 1 (soluble)	13543176	GPD1	Cytoplasm	enzyme	-1.665	0.216687	72.1	4
ras homolog family member G	9625037	RHOG	Cytoplasm	enzyme	-1.699	0.211209	63.39	3
solute carrier family 12 (sodium/potassium/chloride transporter), member 2	13929130	SLC12A2	Plasma Membrane	transporter	-1.703	0.0333432	60.92	3
nucleobindin 1	12841873	NUCB1	Cytoplasm	other	-1.734	0.165328	56.87	2
gamma-aminobutyric acid (GABA) A receptor, alpha 1	6753936	GABRA1	Plasma Membrane	ion channel	-1.739	0.176401	53.81	3
versican	21431624	VCAN	Extracellular Space	other	-1.761	0.154784	79.33	3
annexin A6	31981302	ANXA6	Plasma Membrane	ion channel	-1.767	0.182515	95.36	4
NADH dehydrogenase (ubiquinone) 1 beta subcomplex, 9, 22kDa	29789148	NDUFB9	Cytoplasm	enzyme	-1.771	0.180424	51.11	3
myosin XVIIIA	125987842	MYO18A	Cytoplasm	other	-1.782	0.357175	50.22	4
ATP citrate lyase	29293809	ACLY	Cytoplasm	enzyme	-1.783	0.349792	52.19	3
N-acylsphingosine amidohydrolase (acid ceramidase) 1	9790019	ASAH1	Cytoplasm	enzyme	-1.786	0.0720559	43.31	3
RAB33B, member RAS oncogene family	8394133	RAB33B	Cytoplasm	enzyme	-1.806	0.314479	69.46	2
twinfilin actin binding protein 1	1769577	TWF1	Cytoplasm	kinase	-1.807	0.44656	59.25	3
2',3'-cyclic nucleotide 3' phosphodiesterase	2160434	CNP	Cytoplasm	enzyme	-1.856	0.199301	116.3	40
S100 calcium binding protein B	6981498	S100B	Cytoplasm	other	-1.856	0.112355	105.92	2
hyaluronan and proteoglycan link protein 4	30349291	HAPLN4	Extracellular Space	other	-1.859	0.0846325	48.61	2
proteolipid protein 1	200425	PLP1	Plasma Membrane	other	-1.901	0.238575	99.93	22
claudin 11	6679186	CLDN11	Plasma Membrane	other	-1.925	0.0534981	95.27	2
phosphorylase, glycogen, muscle	6755256	PYGM	Cytoplasm	enzyme	-1.928	0.181774	101.55	11
myosin ID	56799396	MYO1D	Plasma Membrane	other	-1.935	0.287313	62.8	4
annexin A5	13277612	ANXA5	Plasma Membrane	transporter	-1.944	0.0790097	72.81	6
secretory carrier membrane protein 3	2232237	SCAMP3	Cytoplasm	transporter	-1.968	0.180865	63.63	2
solute carrier family 32 (GABA vesicular transporter), member 1	26665359	SLC32A1	Plasma Membrane	transporter	-2.002	0.218662	121.41	5
myelin associated glycoprotein	8393742	MAG	Plasma Membrane	other	-2.063	0.104586	71.7	4
ectonucleotide pyrophosphatase/phosphodiesterase 6	28893409	ENPP6	Cytoplasm	enzyme	-2.095	0.0590164	65.23	4
acyl-CoA thioesterase 7	14587839	ACOT7	Cytoplasm	enzyme	-2.110	0.24626	64.59	3
myelin basic protein	69885032	MBP	Extracellular Space	other	-2.163	0.171444	101.64	23
S100 calcium binding protein A1	12856441	S100A1	Cytoplasm	other	-2.308	0.171857	63.05	2
myelin oligodendrocyte glycoprotein	399589	MOG	Extracellular Space	other	-2.330	0.041494	105.68	5
hyaluronan and proteoglycan link protein 2	15042971	HAPLN2	Extracellular Space	other	-2.343	0.0910055	52.69	2
glycolipid transfer protein	6959684	GLTP	Cytoplasm	transporter	-2.452	0.0742219	62.92	2
ATPase, Na+/K+ transporting, beta 3 polypeptide	6680744	ATP1B3	Plasma Membrane	transporter	-2.565	0.237389	52.43	2
solute carrier family 16 (monocarboxylate transporter), member 1	26353846	SLC16A1	Plasma Membrane	transporter	-3.344	0.0503929	100.49	2
ermin, ERM-like protein	26346945	ERMN	Extracellular Space	other	-3.381	0.134418	76.64	2
synuclein, alpha (non A4 component of amyloid precursor)	6678047	SNCA	Cytoplasm	other	-4.133	1.9468	96.88	6

## Sheet: S5 Table
Supplementary Table S5. Post-mortem JNCL and control sample details
Samples	Age	Sex	Brain Area
Control 1	2	F	Parietal Cortex
Control 2	16	F	Parietal Cortex
Control 3	20	M	Parietal Cortex
Control 4	22	M	Parietal Cortex
Control 5	25	M	Parietal Cortex
Patient 1	23	M	Parietal Cortex
Patient 2	unknown	unknown	Motor Cortex
Patient 2.1	unknown	unknown	Frontal Cortex
F=female
M=male
